# Supplementary material for: New Kendomycin Derivative Isolated from Streptomyces sp. Cl 58-27
Source: Molecules. 2021 Nov 12;26(22):6834. doi: 10.3390/molecules26226834 (PMC8620246; doi:10.3390/molecules26226834)
Supplement: Supplementary file 1 [file molecules-26-06834-s001.zip]

Archive with 1 entries (1 files):
- molecules-1342517-supplementary.pdf
